# Supplementary material for: Incontinence Quiz (IQ): Translation, Cross-Cultural Adaptation, and Psychometric Validation of the French Version
Source: Healthcare (Basel). 2026 May 20;14(10):1409. doi: 10.3390/healthcare14101409 (PMC13207247; doi:10.3390/healthcare14101409)
Supplement: Supplementary file 1 [file healthcare-14-01409-s001.zip]

Archive with 1 entries (1 files):
- healthcare-4233310-supplementary.pdf
